# Supplementary material for: Efficacy of NAMPT inhibition in T-cell acute lymphoblastic leukemia
Source: PLoS One. 2025 Jun 17;20(6):e0324443. doi: 10.1371/journal.pone.0324443 (PMC12173385; doi:10.1371/journal.pone.0324443)
Supplement: S1 Table — (XLSX) [file pone.0324443.s007.xlsx]

## Sheet: S1 Table
S1 Table. Characteristics of diagnostic pediatric T-ALL PDX samples and normal thymus controls.
	Sample type	Age (years)	Sex	Genetic subtype	Cytogenetics
105130	T-ALL	6	Female	LYL1/LMO2	t(11;19) with 3'KMT2A gene deletion
113157	T-ALL	3	Male	KMT2A-rearranged	trisomy 8 and t(11;19)
113542	T-ALL	16	Male	TAL1/LMO1	del(9p) and der(22)t(9;22)
117853	T-ALL	15	Male	TAL1/LMO1	t(11;14) with TCR A/D gene rearrangement
201259	normal thymus tissue	44	Female
128900	normal thymus tissue	47	Male
