# Supplementary material for: Efficacy of NAMPT inhibition in T-cell acute lymphoblastic leukemia
Source: PLoS One. 2025 Jun 17;20(6):e0324443. doi: 10.1371/journal.pone.0324443 (PMC12173385; doi:10.1371/journal.pone.0324443)
Supplement: S2 Table — Abbreviations: NES, normalized enrichment score; NOM, nominal; FDR, false discovery rate; FWER, family-wise error rate. (XLSX) [file pone.0324443.s008.xlsx]

## Sheet: S2 Table
S2 Table. Upregulated Hallmark signaling pathways in human T-ALL PDX samples (n=4) compared to thymus controls (n=2).
Abbreviations: NES, normalized enrichment score; NOM, nominal; FDR, false discovery rate; FWER, family-wise error rate.
NAME	NES	NOM p-val	FDR q-val	FWER p-val
HALLMARK_E2F_TARGETS	9.8934	0	0	0
HALLMARK_G2M_CHECKPOINT	8.58084	0	0	0
HALLMARK_MYC_TARGETS_V1	6.9016	0	0	0
HALLMARK_DNA_REPAIR	4.02003	0	0	0
HALLMARK_MITOTIC_SPINDLE	3.65056	0	0	0
HALLMARK_MYC_TARGETS_V2	3.60602	0	0	0
HALLMARK_MTORC1_SIGNALING	3.60455	0	0	0
HALLMARK_OXIDATIVE_PHOSPHORYLATION	3.22141	0	0	0
HALLMARK_UNFOLDED_PROTEIN_RESPONSE	2.80004	0	3.49256e-05	0.0004
HALLMARK_SPERMATOGENESIS	2.12893	0.00297501	0.00452972	0.0548
HALLMARK_PEROXISOME	2.07874	0.00321996	0.00577427	0.0754
HALLMARK_HEME_METABOLISM	1.99289	0.00483092	0.00878295	0.1222
HALLMARK_ANDROGEN_RESPONSE	1.52707	0.0584726	0.0963227	0.7969
HALLMARK_PI3K_AKT_MTOR_SIGNALING	1.39534	0.110324	0.156535	0.941
HALLMARK_PROTEIN_SECRETION	1.39317	0.106998	0.147449	0.9427
HALLMARK_FATTY_ACID_METABOLISM	1.32659	0.138499	0.180384	0.9763
HALLMARK_NOTCH_SIGNALING	1.06431	0.365443	0.425883	1
HALLMARK_GLYCOLYSIS	0.935713	0.5257	0.580281	1
HALLMARK_REACTIVE_OXYGEN_SPECIES_PATHWAY	0.919935	0.542566	0.572663	1
HALLMARK_CHOLESTEROL_HOMEOSTASIS	0.814237	0.699659	0.693204	1
