# Supplementary material for: Efficacy of NAMPT inhibition in T-cell acute lymphoblastic leukemia
Source: PLoS One. 2025 Jun 17;20(6):e0324443. doi: 10.1371/journal.pone.0324443 (PMC12173385; doi:10.1371/journal.pone.0324443)
Supplement: S3 Table — Abbreviations: NES, normalized enrichment score; NOM, nominal; FDR, false discovery rate; FWER, family-wise error rate. (XLSX) [file pone.0324443.s009.xlsx]

## Sheet: S3 Table
S3 Table. Upregulated Hallmark signaling pathways in mouse T-ALL samples (n=5) compared to thymus controls (n=5).
Abbreviations: NES, normalized enrichment score; NOM, nominal; FDR, false discovery rate; FWER, family-wise error rate.
NAME	NES	NOM p-val	FDR q-val	FWER p-val
HALLMARK_MYC_TARGETS_V1	4.58828	0	0	0
HALLMARK_E2F_TARGETS	3.79541	0	0	0
HALLMARK_MYC_TARGETS_V2	3.64601	0	0	0
HALLMARK_OXIDATIVE_PHOSPHORYLATION	3.33027	0	0	0
HALLMARK_DNA_REPAIR	2.78159	0	0	0
HALLMARK_MTORC1_SIGNALING	2.68334	0	0	0
HALLMARK_NOTCH_SIGNALING	2.09896	0.00107585	0.00115292	0.0026
HALLMARK_HYPOXIA	1.99846	0	0.00206278	0.005
HALLMARK_G2M_CHECKPOINT	1.92546	0	0.0026802	0.0076
HALLMARK_GLYCOLYSIS	1.47907	0.00547945	0.0478814	0.1279
HALLMARK_UNFOLDED_PROTEIN_RESPONSE	1.29189	0.103687	0.135545	0.3469
HALLMARK_PI3K_AKT_MTOR_SIGNALING	0.727293	0.895216	0.95701	0.9685
HALLMARK_PEROXISOME	0.440994	0.998786	0.998383	0.9792
