# Supplementary material for: Efficacy of NAMPT inhibition in T-cell acute lymphoblastic leukemia
Source: PLoS One. 2025 Jun 17;20(6):e0324443. doi: 10.1371/journal.pone.0324443 (PMC12173385; doi:10.1371/journal.pone.0324443)
Supplement: S4 Table — (XLSX) [file pone.0324443.s010.xlsx]

## Sheet: S4 Table
S4 Table. IC50 values (in nM) for pathway inhibitors in mouse and human T-ALL cell lines and pediatric T-ALL PDX samples.
		mTOR/PI3K inhibitors			G2M checkpoint inhibitors			NAMPT inhbitors
		Gedatolisib	AZD2014	LY3023414	AZD7762	PHA-793887	AT7519	FK866	STF-118804
mouse T-ALL lines	402	2.6	34.3	47.8	78.08	11.62	146.2	1.683	1.296
	428	6.643	127.4	71.43	18.95	11.26	104.5	0.87	0.808
	444	5.59	44.04	57.12	35.89	20.03	116.3	0.9905	0.8713
human T-ALL lines	CEM	29.14	175.7	139.4	125.7	82.79	163.2	2.111	3.755
	HSB2	12.07	230.8	115.3	59.14	159.7	151.6	5.54	8.753
	Jurkat	18.19	178.1	119.1	130.6	64.9	334.7	1.673	7.554
T-ALL PDX	105130	N/A	N/A	N/A	164.2	N/A	N/A	3.85	N/A
	117853	N/A	N/A	N/A	173.6	N/A	N/A	1.76	N/A
	113542	N/A	N/A	N/A	106.9	N/A	N/A	19.67	N/A
